# Supplementary material for: Effects of Natural Ingredient Xanthohumol on the Intestinal Microbiota, Metabolic Profiles and Disease Resistance to Streptococcus agalactiae in Tilapia Oreochromis niloticus
Source: Microorganisms. 2025 Jul 20;13(7):1699. doi: 10.3390/microorganisms13071699 (PMC12300398; doi:10.3390/microorganisms13071699)
Supplement: Supplementary file 1 [file microorganisms-13-01699-s001.zip]

Archive with 2 entries (2 files):
- microorganisms-3714328-supplementary.pdf
- Supplementary Table S2.xls
