# Supplementary material for: Effects of Natural Ingredient Xanthohumol on the Intestinal Microbiota, Metabolic Profiles and Disease Resistance to Streptococcus agalactiae in Tilapia Oreochromis niloticus
Source: Microorganisms. 2025 Jul 20;13(7):1699. doi: 10.3390/microorganisms13071699 (PMC12300398; doi:10.3390/microorganisms13071699)
Supplement: Supplementary file 1 [file microorganisms-13-01699-s001.zip › Supplementary Table S2.xls]

Sequencing	SampleID	Raw_total_reads	Clean_total_reads	Clean_total_tags	Q20(%)	Q30(%)	GC(%)
paired-end	CP1.1	128528	128282	123595	99	96	55.3
paired-end	CP1.2	129124	128812	124044	99	96	55.1
paired-end	CP1.3	128913	128647	123949	98.9	95.8	55
paired-end	CG1.1	131912	131528	123669	98.3	94.3	52
paired-end	CG1.2	126636	126372	121281	98.9	95.8	54.7
paired-end	CG1.3	130233	129969	122993	98.7	95.1	52.2
paired-end	LX1.1	121874	121660	117013	98.9	95.7	53.4
paired-end	LX1.2	124042	123520	101020	98.7	95.4	51.5
paired-end	LX1.3	127473	127247	122288	98.8	95.5	52.4
paired-end	MX1.1	131582	131332	125417	98.8	95.4	50.5
paired-end	MX1.2	128182	127786	120388	98.3	94	51.9
paired-end	MX1.3	124630	124056	108012	98.4	94.3	50.1
paired-end	HX1.1	130663	130381	123741	98.8	95.6	51.7
paired-end	HX1.2	123482	123201	117237	98.6	94.8	50.9
paired-end	HX1.3	105620	105429	101941	99	96	54
paired-end	CP2.1	123881	123646	119127	98.9	95.8	55.3
paired-end	CP2.2	129527	129315	125129	99	96	54.8
paired-end	CP2.3	104315	104092	99584	98.8	95.3	50.5
paired-end	CG2.1	123655	123446	119311	99	96.2	55.2
paired-end	CG2.2	122063	121838	117510	98.9	95.8	54.2
paired-end	CG2.3	106271	106120	102634	98.9	96	55.9
paired-end	LX2.1	120077	119849	114432	98.7	95.3	50.5
paired-end	LX2.2	127769	127497	122573	98.8	95.7	55.4
paired-end	LX2.3	116605	116442	112998	99	96.1	55.6
paired-end	MX2.1	122960	122729	116433	98.8	95.6	52.2
paired-end	MX2.2	111845	111610	99817	98.8	95.7	53.8
paired-end	MX2.3	128195	127910	121860	98.7	95.1	51.6
paired-end	HX2.1	127080	126756	119861	98.6	95	49.8
paired-end	HX2.2	125005	124694	118588	98.6	94.8	50.4
paired-end	HX2.3	128857	128659	123943	98.9	95.7	52.7
paired-end	CP3.1	121972	121656	116135	98.8	95.5	53.2
paired-end	CP3.2	126917	126648	121366	98.8	95.4	51.4
paired-end	CP3.3	125055	124830	120268	98.9	95.8	55
paired-end	CG3.1	131107	130877	125068	98.9	95.8	53.3
paired-end	CG3.2	131856	131590	125319	98.9	95.8	54
paired-end	CG3.3	131108	130872	125234	98.8	95.5	52.3
paired-end	LX3.1	129999	129669	123783	98.7	95.1	53.2
paired-end	LX3.2	106519	106308	101885	98.7	95.3	54.6
paired-end	LX3.3	124313	124081	119376	98.8	95.6	53.3
paired-end	MX3.1	131137	130866	125290	98.8	95.4	51.3
paired-end	MX3.2	121040	120759	115547	98.8	95.4	51.8
paired-end	MX3.3	120822	120597	115982	98.9	95.7	52.2
paired-end	HX3.1	127338	127145	122225	98.9	95.7	53.5
paired-end	HX3.2	129910	129669	123637	98.6	94.9	52.3
paired-end	HX3.3	124408	124118	117101	98.7	95.3	52.5
